# Supplementary material for: Microbiomic and Metabolomic Analyses Unveil the Protective Effect of Saffron in a Mouse Colitis Model
Source: Curr Issues Mol Biol. 2023 Jun 30;45(7):5558–74. doi: 10.3390/cimb45070351 (PMC10378474; doi:10.3390/cimb45070351)
Supplement: Supplementary file 1 [file cimb-45-00351-s001.zip]

Archive with 1 entries (1 files):
- cimb-2423294-supplementary.pdf
